# Supplementary material for: Integrating Single-Cell and Bulk RNA Sequencing Data to Explore Sphingolipid Metabolism Molecular Signatures in Ovarian Cancer Prognosis: an Original Study
Source: Int J Med Sci. 2025 Mar 24;22(8):1958–77. doi: 10.7150/ijms.107391 (PMC11983299; doi:10.7150/ijms.107391)
Supplement: Supplementary file 1 — Supplementary tables. [file ijmsv22p1958s1.zip]

Archive with 5 entries (4 files):
- Supplementary materials/
- Supplementary materials/Supplementary materials.pdf
- Supplementary materials/Table_S1_WGCNA_list.csv
- Supplementary materials/Table_S2_DEG.csv
- Supplementary materials/Table_S3_intersect_gene.csv
