# Supplementary material for: Integrating Single-Cell and Bulk RNA Sequencing Data to Explore Sphingolipid Metabolism Molecular Signatures in Ovarian Cancer Prognosis: an Original Study
Source: Int J Med Sci. 2025 Mar 24;22(8):1958–77. doi: 10.7150/ijms.107391 (PMC11983299; doi:10.7150/ijms.107391)
Supplement: Supplementary file 1 — Supplementary tables. [file ijmsv22p1958s1.zip › Supplementary materials/Table_S1_WGCNA_list.csv]

gene	type
A2M	blue
ABCA1	blue
ABCA7	blue
ABCC3	blue
ABCD2	blue
ABI3	blue
ABLIM3	blue
ABR	blue
AC136428.1	blue
ACAP1	blue
ACKR1	blue
ACP2	blue
ACP5	blue
ACSM5	blue
ADA2	blue
ADAM8	blue
ADAMDEC1	blue
ADAP2	blue
ADCY7	blue
ADGRE1	blue
ADGRE2	blue
ADGRG5	blue
ADORA3	blue
ADRB2	blue
AGAP2	blue
AIF1	blue
AIM2	blue
AKNA	blue
ALOX5	blue
ALOX5AP	blue
AMIGO2	blue
AMPD1	blue
AMPD3	blue
ANKRD22	blue
ANKRD44	blue
AOAH	blue
AP1B1	blue
APBB1IP	blue
APOBEC3D	blue
APOBEC3G	blue
APOBEC3H	blue
APOBR	blue
APOC1	blue
APOE	blue
APOL1	blue
APOL2	blue
APOL3	blue
APOL6	blue
ARHGAP15	blue
ARHGAP18	blue
ARHGAP25	blue
ARHGAP30	blue
ARHGAP31	blue
ARHGAP45	blue
ARHGAP9	blue
ARHGDIB	blue
ARHGEF6	blue
ARID5A	blue
ARL11	blue
ARPC1B	blue
ARRB1	blue
ARRB2	blue
ARRDC2	blue
ARRDC5	blue
ARSA	blue
ASGR2	blue
ATP10D	blue
ATP2A3	blue
ATP6V1B2	blue
ATP8B4	blue
AXL	blue
B2M	blue
BATF	blue
BATF2	blue
BATF3	blue
BCL11B	blue
BCL2A1	blue
BIN2	blue
BIRC3	blue
BLNK	blue
BTK	blue
C15orf48	blue
C16orf54	blue
C19orf38	blue
C1orf162	blue
C1orf54	blue
C1QA	blue
C1QB	blue
C1QC	blue
C1R	blue
C1S	blue
C2	blue
C3	blue
C3AR1	blue
C5AR1	blue
C5AR2	blue
CACNA2D4	blue
CALHM2	blue
CALHM6	blue
CARD16	blue
CARD6	blue
CASP1	blue
CASP4	blue
CASP5	blue
CASS4	blue
CATSPER1	blue
CCDC200	blue
CCDC69	blue
CCDC88B	blue
CCL13	blue
CCL17	blue
CCL18	blue
CCL19	blue
CCL2	blue
CCL22	blue
CCL23	blue
CCL3	blue
CCL3L3	blue
CCL4	blue
CCL4L2	blue
CCL5	blue
CCL8	blue
CCR1	blue
CCR2	blue
CCR4	blue
CCR5	blue
CCR7	blue
CCRL2	blue
CD14	blue
CD163	blue
CD180	blue
CD1A	blue
CD1B	blue
CD1C	blue
CD1D	blue
CD1E	blue
CD2	blue
CD200R1	blue
CD209	blue
CD226	blue
CD244	blue
CD247	blue
CD27	blue
CD274	blue
CD28	blue
CD300A	blue
CD300C	blue
CD300E	blue
CD300LB	blue
CD300LF	blue
CD302	blue
CD33	blue
CD37	blue
CD38	blue
CD3D	blue
CD3E	blue
CD3G	blue
CD4	blue
CD40LG	blue
CD44	blue
CD48	blue
CD5	blue
CD52	blue
CD53	blue
CD58	blue
CD6	blue
CD68	blue
CD69	blue
CD7	blue
CD72	blue
CD74	blue
CD79A	blue
CD80	blue
CD83	blue
CD84	blue
CD86	blue
CD8A	blue
CD8B	blue
CD96	blue
CEACAM21	blue
CEACAM3	blue
CEACAM4	blue
CEBPA	blue
CEBPE	blue
CELF2	blue
CETP	blue
CFB	blue
CFD	blue
CHD4	blue
CHRNA6	blue
CHST11	blue
CIITA	blue
CLEC10A	blue
CLEC12A	blue
CLEC2B	blue
CLEC4A	blue
CLEC4D	blue
CLEC4E	blue
CLEC5A	blue
CLEC6A	blue
CLEC7A	blue
CLEC9A	blue
CLECL1	blue
CLIC2	blue
CLNK	blue
CMKLR1	blue
CORO1A	blue
CORO1C	blue
COTL1	blue
CPED1	blue
CRTAM	blue
CRYBB1	blue
CSF1	blue
CSF1R	blue
CSF2RA	blue
CSF2RB	blue
CSF3R	blue
CST7	blue
CTLA4	blue
CTSA	blue
CTSB	blue
CTSD	blue
CTSH	blue
CTSL	blue
CTSO	blue
CTSS	blue
CTSW	blue
CTSZ	blue
CX3CR1	blue
CXCL10	blue
CXCL11	blue
CXCL13	blue
CXCL9	blue
CXCR1	blue
CXCR2	blue
CXCR3	blue
CXCR6	blue
CXorf21	blue
CYB5R4	blue
CYBB	blue
CYLD	blue
CYRIA	blue
CYSLTR1	blue
CYSLTR2	blue
CYTH1	blue
CYTH4	blue
CYTIP	blue
DAB2	blue
DAPP1	blue
DEF6	blue
DENND3	blue
DEPP1	blue
DERL3	blue
DEXI	blue
DLEU7	blue
DNAJC5B	blue
DOCK10	blue
DOCK11	blue
DOCK2	blue
DOCK4	blue
DOCK8	blue
DOK2	blue
DOK3	blue
DPEP2	blue
DPYD	blue
DRAM1	blue
EBI3	blue
EHBP1L1	blue
ELL2	blue
ELMO1	blue
EMB	blue
EMP3	blue
ENTPD1	blue
EOMES	blue
EPB41L3	blue
EVI2A	blue
EVI2B	blue
F13A1	blue
FAM20A	blue
FAM241A	blue
FAM78A	blue
FAS	blue
FASLG	blue
FBP1	blue
FCAR	blue
FCER1A	blue
FCER1G	blue
FCGBP	blue
FCGR1A	blue
FCGR1B	blue
FCGR2A	blue
FCGR2B	blue
FCGR3A	blue
FCGR3B	blue
FCMR	blue
FCN1	blue
FCRL1	blue
FCRL2	blue
FCRL3	blue
FCRL4	blue
FCRL5	blue
FCRLA	blue
FERMT3	blue
FFAR4	blue
FGD2	blue
FGD3	blue
FGL2	blue
FGR	blue
FKBP5	blue
FLI1	blue
FLVCR2	blue
FMNL1	blue
FOLR2	blue
FOXP3	blue
FPR1	blue
FPR2	blue
FPR3	blue
FUT7	blue
FYB1	blue
GAB3	blue
GAL3ST4	blue
GAPT	blue
GBGT1	blue
GBP1	blue
GBP2	blue
GBP4	blue
GBP5	blue
GCH1	blue
GCSH	blue
GFI1	blue
GGTA1	blue
GIMAP1	blue
GIMAP2	blue
GIMAP4	blue
GIMAP5	blue
GIMAP6	blue
GIMAP7	blue
GIMAP8	blue
GK	blue
GLIPR1	blue
GLRX	blue
GM2A	blue
GMFG	blue
GNA15	blue
GNB4	blue
GNG2	blue
GNGT2	blue
GNLY	blue
GPBAR1	blue
GPNMB	blue
GPR132	blue
GPR141	blue
GPR155	blue
GPR171	blue
GPR174	blue
GPR18	blue
GPR183	blue
GPR25	blue
GPR33	blue
GPR34	blue
GPR65	blue
GPR82	blue
GPR84	blue
GPRIN3	blue
GPSM3	blue
GRAP	blue
GRAP2	blue
GRIN3A	blue
GRN	blue
GSDMA	blue
GYPC	blue
GZMA	blue
GZMB	blue
GZMH	blue
GZMK	blue
GZMM	blue
HAMP	blue
HAVCR2	blue
HCK	blue
HCLS1	blue
HCST	blue
HERPUD1	blue
HEXB	blue
HFE	blue
HGF	blue
HHEX	blue
HIVEP3	blue
HK3	blue
HLA-A	blue
HLA-B	blue
HLA-C	blue
HLA-DMA	blue
HLA-DMB	blue
HLA-DOA	blue
HLA-DPA1	blue
HLA-DPB1	blue
HLA-DQA1	blue
HLA-DQA2	blue
HLA-DQB1	blue
HLA-DQB2	blue
HLA-DRA	blue
HLA-DRB1	blue
HLA-DRB5	blue
HLA-E	blue
HLA-F	blue
HMOX1	blue
HNMT	blue
HPGDS	blue
HPSE	blue
HRH2	blue
HTR7	blue
HTRA4	blue
HVCN1	blue
ICAM1	blue
ICAM3	blue
ICOS	blue
IDO1	blue
IFFO1	blue
IFI30	blue
IFNG	blue
IFNGR1	blue
IGLL1	blue
IGLL5	blue
IGSF21	blue
IGSF6	blue
IKBKE	blue
IKZF1	blue
IKZF3	blue
IL10	blue
IL10RA	blue
IL12B	blue
IL12RB1	blue
IL15	blue
IL15RA	blue
IL16	blue
IL17RA	blue
IL18	blue
IL18BP	blue
IL18RAP	blue
IL1B	blue
IL1RN	blue
IL21	blue
IL21R	blue
IL27	blue
IL2RA	blue
IL2RB	blue
IL2RG	blue
IL32	blue
IL4I1	blue
IL4R	blue
IL7	blue
IL7R	blue
IL9R	blue
INPP4B	blue
INPP5D	blue
IRAK2	blue
IRAK3	blue
IRF1	blue
IRF2	blue
IRF4	blue
IRF5	blue
IRF8	blue
ITGA4	blue
ITGAL	blue
ITGAM	blue
ITGAV	blue
ITGAX	blue
ITGB2	blue
ITGB7	blue
ITK	blue
JAK2	blue
JAK3	blue
JAML	blue
JCHAIN	blue
KBTBD8	blue
KCNA3	blue
KCNAB2	blue
KCNK13	blue
KCNMB1	blue
KIAA0513	blue
KIAA0930	blue
KIR2DL1	blue
KIR2DL4	blue
KIR3DL1	blue
KIR3DL2	blue
KLHDC7B	blue
KLHL6	blue
KLRB1	blue
KLRC1	blue
KLRC3	blue
KLRC4	blue
KLRC4-KLRK1	blue
KLRD1	blue
KLRK1	blue
KMO	blue
KYNU	blue
LACC1	blue
LACTB	blue
LAG3	blue
LAIR1	blue
LAIR2	blue
LAPTM5	blue
LAT2	blue
LAX1	blue
LCK	blue
LCP1	blue
LCP2	blue
LGALS12	blue
LGMN	blue
LHFPL2	blue
LILRA1	blue
LILRA2	blue
LILRA4	blue
LILRA5	blue
LILRA6	blue
LILRB1	blue
LILRB2	blue
LILRB3	blue
LILRB4	blue
LILRB5	blue
LIPA	blue
LITAF	blue
LMF2	blue
LMO2	blue
LPAR5	blue
LPAR6	blue
LPXN	blue
LRP10	blue
LRRC25	blue
LRRC8C	blue
LRRK2	blue
LSP1	blue
LST1	blue
LTA	blue
LTB	blue
LY86	blue
LY9	blue
LY96	blue
LYL1	blue
LYN	blue
LYSMD2	blue
LYZ	blue
MAD1L1	blue
MAF	blue
MAFB	blue
MAN1A1	blue
MAN2A1	blue
MAP3K5	blue
MARCHF1	blue
MARCHF3	blue
MARCO	blue
MATK	blue
MCTP1	blue
MCUB	blue
MDFIC	blue
MEF2C	blue
MEFV	blue
MEI1	blue
MFNG	blue
MFSD1	blue
MICAL1	blue
MICB	blue
MILR1	blue
MKNK1	blue
MLKL	blue
MMP25	blue
MMP9	blue
MNDA	blue
MOB3C	blue
MPEG1	blue
MPP1	blue
MR1	blue
MRC1	blue
MRO	blue
MS4A1	blue
MS4A14	blue
MS4A4A	blue
MS4A4E	blue
MS4A6A	blue
MS4A7	blue
MSN	blue
MSR1	blue
MVP	blue
MYBPC3	blue
MYD88	blue
MYO1F	blue
MYO1G	blue
MYO5A	blue
MYO7A	blue
MZB1	blue
NAAA	blue
NAGA	blue
NAGK	blue
NAIP	blue
NCF1	blue
NCF2	blue
NCF4	blue
NCKAP1L	blue
NCR1	blue
NCR3	blue
NFAM1	blue
NFATC1	blue
NFKB1	blue
NFKBIE	blue
NIBAN1	blue
NINJ1	blue
NKG7	blue
NLRC3	blue
NLRC4	blue
NLRC5	blue
NLRP1	blue
NLRP12	blue
NLRP3	blue
NNMT	blue
NOD2	blue
NPL	blue
NR1H3	blue
NR3C1	blue
NRP1	blue
NRROS	blue
NUGGC	blue
OGFRL1	blue
OLR1	blue
OPTN	blue
OR2I1P	blue
OSCAR	blue
OSM	blue
OSMR	blue
OSTF1	blue
OSTM1	blue
OTULINL	blue
P2RX1	blue
P2RX7	blue
P2RY10	blue
P2RY12	blue
P2RY13	blue
P2RY14	blue
P2RY6	blue
P2RY8	blue
PAG1	blue
PARM1	blue
PARP15	blue
PARVG	blue
PCED1B	blue
PDCD1	blue
PDCD1LG2	blue
PDE4B	blue
PEAK3	blue
PECAM1	blue
PIEZO1	blue
PIK3AP1	blue
PIK3CD	blue
PIK3CG	blue
PIK3R5	blue
PIK3R6	blue
PILRA	blue
PIM2	blue
PIP4K2A	blue
PKD2L1	blue
PKIB	blue
PLA2G2D	blue
PLA2G4C	blue
PLAAT4	blue
PLAC8	blue
PLAUR	blue
PLCB2	blue
PLD4	blue
PLEK	blue
PLEK2	blue
PLEKHO2	blue
PLIN3	blue
PLK3	blue
PLXNC1	blue
PLXND1	blue
POU2AF1	blue
POU2F2	blue
PPM1M	blue
PPP1R18	blue
PRAM1	blue
PRDM1	blue
PRF1	blue
PRKCB	blue
PRKCH	blue
PRR33	blue
PSAP	blue
PSMB10	blue
PSMB8	blue
PSMB9	blue
PSTPIP1	blue
PSTPIP2	blue
PTAFR	blue
PTCRA	blue
PTGDR	blue
PTGER4	blue
PTK2B	blue
PTPN22	blue
PTPN7	blue
PTPRC	blue
PTPRE	blue
PTPRO	blue
PTRHD1	blue
PYCARD	blue
PYHIN1	blue
RAB27A	blue
RAB39A	blue
RAB42	blue
RAB7B	blue
RAB8B	blue
RAC2	blue
RAP2B	blue
RARRES1	blue
RASA3	blue
RASAL3	blue
RASGRP3	blue
RASGRP4	blue
RASSF2	blue
RASSF4	blue
RASSF5	blue
RCSD1	blue
RENBP	blue
RFTN1	blue
RGL4	blue
RGS1	blue
RGS13	blue
RGS18	blue
RGS2	blue
RHBDF2	blue
RHOG	blue
RHOH	blue
RIN3	blue
RNASE2	blue
RNASE3	blue
RNASE6	blue
RNF19B	blue
RTN1	blue
RTP4	blue
RTP5	blue
S100B	blue
S1PR4	blue
SAMD3	blue
SAMSN1	blue
SASH3	blue
SBNO2	blue
SCARF1	blue
SCIMP	blue
SCML4	blue
SCO2	blue
SDS	blue
SECTM1	blue
SELL	blue
SELP	blue
SELPLG	blue
SEPTIN1	blue
SERPINA1	blue
SERPINB8	blue
SERPINB9	blue
SFMBT2	blue
SGK1	blue
SGPP1	blue
SH2B3	blue
SH2D1A	blue
SH2D1B	blue
SH3TC1	blue
SIGLEC1	blue
SIGLEC10	blue
SIGLEC14	blue
SIGLEC5	blue
SIGLEC7	blue
SIGLEC8	blue
SIGLEC9	blue
SIPA1	blue
SIRPA	blue
SIRPB1	blue
SIRPB2	blue
SIRPD	blue
SIRPG	blue
SIT1	blue
SKAP2	blue
SLA	blue
SLA2	blue
SLAMF1	blue
SLAMF6	blue
SLAMF7	blue
SLAMF8	blue
SLC11A1	blue
SLC16A3	blue
SLC24A4	blue
SLC2A5	blue
SLC31A2	blue
SLC37A2	blue
SLC46A3	blue
SLC49A3	blue
SLC7A7	blue
SLC9A9	blue
SLCO2B1	blue
SLFN12L	blue
SMAP2	blue
SMPDL3A	blue
SNAI3	blue
SNX10	blue
SNX20	blue
SNX8	blue
SOAT1	blue
SOD2	blue
SOWAHD	blue
SP140	blue
SPI1	blue
SPIB	blue
SPIC	blue
SPN	blue
SPP1	blue
SQOR	blue
SRGN	blue
ST18	blue
ST8SIA4	blue
STAB1	blue
STAC3	blue
STAMBPL1	blue
STAP1	blue
STAT4	blue
STAT5A	blue
STK10	blue
STK17B	blue
STOM	blue
STX11	blue
STX12	blue
SUCNR1	blue
SUSD6	blue
SYNE1	blue
SYNE3	blue
TACC1	blue
TAGAP	blue
TANGO2	blue
TAOK3	blue
TAPBP	blue
TBC1D10C	blue
TBX21	blue
TBXAS1	blue
TCIRG1	blue
TESPA1	blue
TFEB	blue
TFEC	blue
TGFB1	blue
TGFBI	blue
THEMIS	blue
TICAM1	blue
TIFAB	blue
TIGIT	blue
TIMD4	blue
TLR1	blue
TLR10	blue
TLR2	blue
TLR4	blue
TLR6	blue
TLR7	blue
TLR8	blue
TM6SF1	blue
TMC8	blue
TMEM106A	blue
TMEM121B	blue
TMEM140	blue
TMEM150B	blue
TMEM154	blue
TMEM156	blue
TMEM176A	blue
TMEM176B	blue
TMEM229B	blue
TMEM273	blue
TMEM51	blue
TMEM52B	blue
TMEM71	blue
TMEM86A	blue
TMIGD2	blue
TMIGD3	blue
TNFAIP3	blue
TNFAIP8	blue
TNFAIP8L2	blue
TNFRSF11A	blue
TNFRSF13B	blue
TNFRSF14	blue
TNFRSF17	blue
TNFRSF1B	blue
TNFRSF4	blue
TNFRSF9	blue
TNFSF10	blue
TNFSF12	blue
TNFSF13B	blue
TNFSF8	blue
TNIP3	blue
TOM1	blue
TPP1	blue
TPST2	blue
TRAF1	blue
TRAF3IP3	blue
TRAT1	blue
TREM1	blue
TREM2	blue
TREML1	blue
TRPM2	blue
TRPV2	blue
TYMP	blue
TYROBP	blue
UBASH3A	blue
UPP1	blue
VAMP5	blue
VASH1	blue
VAV1	blue
VENTX	blue
VMO1	blue
VNN2	blue
VSIG4	blue
VSIR	blue
WARS1	blue
WAS	blue
WDFY4	blue
WIPF1	blue
XCL2	blue
XCR1	blue
YWHAH	blue
ZAP70	blue
ZC3H12D	blue
ZEB2	blue
ZNF683	blue
ZNF80	blue
ZNF831	blue
ABCA10	brown
ABCA6	brown
ABCA8	brown
ABCA9	brown
ACAN	brown
ACKR4	brown
ACSL1	brown
ACTA2	brown
ACTB	brown
ACTG2	brown
ACVRL1	brown
ADAM12	brown
ADAM19	brown
ADAM23	brown
ADAMTS10	brown
ADAMTS12	brown
ADAMTS14	brown
ADAMTS16	brown
ADAMTS2	brown
ADAMTS4	brown
ADAMTS5	brown
ADAMTS7	brown
ADAMTSL1	brown
ADAMTSL2	brown
ADAMTSL3	brown
ADAMTSL5	brown
ADGRA2	brown
ADGRF5	brown
ADGRL4	brown
ADH1B	brown
ADRA2A	brown
AEBP1	brown
AFAP1	brown
AGTR1	brown
AK5	brown
AKT3	brown
ALDH1A3	brown
ALDH1B1	brown
ALDH1L2	brown
ALPK2	brown
ANGPT1	brown
ANGPTL2	brown
ANTXR1	brown
ANTXR2	brown
ANXA2	brown
ANXA6	brown
AOC3	brown
APCDD1	brown
APCDD1L	brown
APLNR	brown
APOD	brown
AQP1	brown
ARHGAP24	brown
ARHGAP28	brown
ARHGEF15	brown
ARL15	brown
ARMH4	brown
ARSB	brown
ARSI	brown
ARSL	brown
ASPA	brown
ASPN	brown
ATP10A	brown
AVPR1A	brown
B3GNT9	brown
BAHCC1	brown
BARX1	brown
BASP1	brown
BCHE	brown
BCL6B	brown
BDKRB1	brown
BDKRB2	brown
BEAN1	brown
BEND6	brown
BGN	brown
BHLHE22	brown
BHLHE40	brown
BICC1	brown
BMP1	brown
BMP2	brown
BMP4	brown
C11orf96	brown
C1QTNF1	brown
C1QTNF2	brown
C1QTNF3	brown
C1QTNF5	brown
C1QTNF6	brown
C1QTNF7	brown
C3orf70	brown
C3orf80	brown
C5orf46	brown
CACNA1C	brown
CACNA1G	brown
CACNA1H	brown
CALB2	brown
CALCRL	brown
CALD1	brown
CALHM5	brown
CAMK2A	brown
CAVIN1	brown
CAVIN3	brown
CBLN4	brown
CCDC102B	brown
CCDC80	brown
CCL11	brown
CCL21	brown
CCL26	brown
CCN1	brown
CCN2	brown
CCN4	brown
CD248	brown
CD34	brown
CD36	brown
CD93	brown
CD99	brown
CDC42EP3	brown
CDH11	brown
CDH13	brown
CDH5	brown
CDK15	brown
CDKN1A	brown
CDR2	brown
CEMIP2	brown
CERCAM	brown
CFH	brown
CH25H	brown
CHN1	brown
CHPF	brown
CHRD	brown
CHRNA1	brown
CHST15	brown
CHSY3	brown
CILP	brown
CILP2	brown
CLDN11	brown
CLDN5	brown
CLEC14A	brown
CLEC1A	brown
CLEC1B	brown
CLMP	brown
CLSTN2	brown
CMTM3	brown
CNN1	brown
CNN2	brown
CNRIP1	brown
CNTN1	brown
COL10A1	brown
COL11A1	brown
COL12A1	brown
COL14A1	brown
COL15A1	brown
COL16A1	brown
COL1A1	brown
COL1A2	brown
COL3A1	brown
COL4A1	brown
COL4A2	brown
COL5A1	brown
COL5A2	brown
COL5A3	brown
COL6A1	brown
COL6A2	brown
COL6A3	brown
COL6A5	brown
COL6A6	brown
COL8A1	brown
COL8A2	brown
COLEC12	brown
COMP	brown
COPZ2	brown
CORIN	brown
CORO6	brown
COX7A1	brown
CPA3	brown
CPN2	brown
CPQ	brown
CPZ	brown
CREB3L1	brown
CRISPLD2	brown
CSDC2	brown
CSGALNACT2	brown
CSMD2	brown
CTHRC1	brown
CTIF	brown
CTSK	brown
CXCL12	brown
CXCL14	brown
CYGB	brown
CYP1B1	brown
CYP26A1	brown
CYP26B1	brown
CYP7B1	brown
DACT1	brown
DACT3	brown
DCBLD1	brown
DCHS1	brown
DCLK1	brown
DCLK3	brown
DCN	brown
DDR2	brown
DENND2A	brown
DEPDC7	brown
DGKI	brown
DIO2	brown
DIP2C	brown
DIPK2B	brown
DIRAS1	brown
DKK2	brown
DKK3	brown
DLC1	brown
DLL4	brown
DNAJB4	brown
DOK6	brown
DPT	brown
DPYSL3	brown
DRP2	brown
DSE	brown
DUSP1	brown
DYSF	brown
EBF1	brown
EBF2	brown
ECM1	brown
ECM2	brown
ECSCR	brown
EDA2R	brown
EDIL3	brown
EDNRA	brown
EFEMP1	brown
EFEMP2	brown
EGR2	brown
EHD2	brown
EIF5A2	brown
ELFN1	brown
ELK3	brown
ELN	brown
EMCN	brown
EMILIN1	brown
EMP1	brown
EN1	brown
ENC1	brown
ENG	brown
ENOX1	brown
ENPEP	brown
ENPP1	brown
EOGT	brown
EPAS1	brown
EPHA3	brown
EPYC	brown
ERG	brown
ERRFI1	brown
ESAM	brown
ETS1	brown
ETV1	brown
EXOC3L2	brown
EXTL1	brown
F2R	brown
F2RL2	brown
FABP4	brown
FAM114A1	brown
FAM124B	brown
FAM126A	brown
FAM155A	brown
FAM180A	brown
FAM20C	brown
FAP	brown
FAT1	brown
FAT4	brown
FBLIM1	brown
FBLN2	brown
FBN1	brown
FBXL22	brown
FBXL7	brown
FERMT2	brown
FEZ1	brown
FGF1	brown
FGF10	brown
FGF5	brown
FGF7	brown
FHL3	brown
FHL5	brown
FHOD3	brown
FIBIN	brown
FILIP1L	brown
FKBP14	brown
FKBP7	brown
FLNC	brown
FLRT2	brown
FLT1	brown
FMO1	brown
FN1	brown
FNDC1	brown
FNDC4	brown
FOXC2	brown
FOXF1	brown
FOXF2	brown
FRMD6	brown
FSTL1	brown
FSTL3	brown
FZD1	brown
GABRD	brown
GADD45B	brown
GALNT1	brown
GALNT10	brown
GALNT15	brown
GALNT5	brown
GAS1	brown
GAS7	brown
GASK1B	brown
GCKR	brown
GDF6	brown
GEM	brown
GFPT2	brown
GFRA1	brown
GGT5	brown
GHR	brown
GIPC3	brown
GJA1	brown
GJB2	brown
GJC1	brown
GLI3	brown
GLP2R	brown
GLT8D2	brown
GNA14	brown
GNG11	brown
GPC1	brown
GPC6	brown
GPR1	brown
GPR176	brown
GPR21	brown
GPR4	brown
GPR68	brown
GPR85	brown
GPX8	brown
GREM1	brown
GREM2	brown
GRIA3	brown
GRIP2	brown
GRK5	brown
GRP	brown
GUCY1A1	brown
GXYLT2	brown
HAND2	brown
HAPLN1	brown
HAS1	brown
HAS2	brown
HECW2	brown
HEG1	brown
HEPH	brown
HEYL	brown
HHIP	brown
HHIPL1	brown
HIC1	brown
HIGD1B	brown
HLX	brown
HMCN1	brown
HOPX	brown
HS3ST3B1	brown
HSD17B6	brown
HSPA12B	brown
HSPB7	brown
HTR1B	brown
HTR2A	brown
HTRA1	brown
HTRA3	brown
ID3	brown
IGDCC4	brown
IGFBP4	brown
IGFBP6	brown
IGFBP7	brown
IGFL2	brown
IKBIP	brown
IL6	brown
INHBA	brown
INMT	brown
INSYN2B	brown
IQCJ-SCHIP1	brown
IRAG1	brown
ISLR	brown
ISM1	brown
ITGA1	brown
ITGA11	brown
ITGA5	brown
ITGA8	brown
ITGBL1	brown
JAM2	brown
JAM3	brown
JPH2	brown
KANK3	brown
KCNA1	brown
KCNE4	brown
KCNG2	brown
KCNJ15	brown
KCTD17	brown
KDELR3	brown
KDR	brown
KIAA1549L	brown
KIAA1755	brown
KIF26A	brown
KIF26B	brown
KIFC3	brown
KLF10	brown
KLF2	brown
KLHL4	brown
LAMA2	brown
LAMA4	brown
LAMB1	brown
LAMP5	brown
LATS2	brown
LBH	brown
LDB2	brown
LGALS1	brown
LGI2	brown
LHFPL6	brown
LIF	brown
LIMA1	brown
LIN7A	brown
LIX1L	brown
LMOD1	brown
LOX	brown
LOXL1	brown
LOXL2	brown
LPAR1	brown
LPAR4	brown
LRP1	brown
LRRC15	brown
LRRC17	brown
LRRC4B	brown
LRRC70	brown
LRRN4	brown
LRRN4CL	brown
LSAMP	brown
LTBP2	brown
LUM	brown
LYVE1	brown
LZTS1	brown
MAB21L2	brown
MAGEL2	brown
MAPK11	brown
MAPK12	brown
MAPRE2	brown
MARCKS	brown
MARVELD1	brown
MATN3	brown
MCAM	brown
MCC	brown
MDFI	brown
MEDAG	brown
MEGF10	brown
MEIS3	brown
MEOX2	brown
METTL11B	brown
MEX3B	brown
MFAP4	brown
MFAP5	brown
MICAL2	brown
MME	brown
MMP11	brown
MMP13	brown
MMP14	brown
MMP16	brown
MMP19	brown
MMP2	brown
MMP23B	brown
MN1	brown
MOXD1	brown
MRAS	brown
MRC2	brown
MRGPRF	brown
MS4A2	brown
MSC	brown
MSRB3	brown
MXRA5	brown
MXRA8	brown
MYADM	brown
MYCT1	brown
MYH11	brown
MYLK	brown
MYMK	brown
MYO1B	brown
NALCN	brown
NAP1L3	brown
NAV3	brown
NBL1	brown
NCAM2	brown
NDN	brown
NDNF	brown
NEDD4	brown
NEGR1	brown
NETO1	brown
NEXN	brown
NID1	brown
NID2	brown
NKD2	brown
NKX2-3	brown
NKX3-2	brown
NOTCH4	brown
NR2F1	brown
NR4A3	brown
NRK	brown
NRP2	brown
NT5E	brown
NTM	brown
NTNG2	brown
NUAK1	brown
NXPH3	brown
OGN	brown
OLFML1	brown
OLFML2A	brown
OLFML2B	brown
OLFML3	brown
OMD	brown
OR51E1	brown
OXT	brown
P3H1	brown
P3H3	brown
P4HA3	brown
PALLD	brown
PAPPA	brown
PAPSS2	brown
PCDH12	brown
PCDH17	brown
PCDH18	brown
PCDHGA12	brown
PCDHGB7	brown
PCDHGC3	brown
PCOLCE	brown
PCSK5	brown
PDE2A	brown
PDE7B	brown
PDGFB	brown
PDGFC	brown
PDGFD	brown
PDGFRA	brown
PDGFRB	brown
PDGFRL	brown
PDLIM2	brown
PDLIM3	brown
PDLIM5	brown
PDLIM7	brown
PDPN	brown
PDZRN3	brown
PEAR1	brown
PGF	brown
PHETA2	brown
PHLDA1	brown
PHLDB2	brown
PID1	brown
PIEZO2	brown
PIM1	brown
PKD2	brown
PLA2G5	brown
PLAC9	brown
PLAU	brown
PLK2	brown
PLN	brown
PLPP1	brown
PLPP7	brown
PLPPR2	brown
PLPPR4	brown
PLS3	brown
PLVAP	brown
PLXDC1	brown
PMEPA1	brown
PMP22	brown
PODN	brown
PODNL1	brown
POGLUT2	brown
POSTN	brown
PPEF1	brown
PPM1F	brown
PRDM6	brown
PRDM8	brown
PRICKLE1	brown
PRKD1	brown
PRKG1	brown
PROCR	brown
PRRX1	brown
PTCHD4	brown
PTGER3	brown
PTGFR	brown
PTGIR	brown
PTGIS	brown
PTHLH	brown
PTPRB	brown
PTPRD	brown
PTPRN	brown
PTTG1IP	brown
PXDN	brown
PXDNL	brown
RAB31	brown
RAI14	brown
RAMP3	brown
RANBP3L	brown
RASGRF2	brown
RASL12	brown
RBMS3	brown
RCAN1	brown
RCAN2	brown
RCN3	brown
RCVRN	brown
RECK	brown
RFLNA	brown
RFLNB	brown
RFX8	brown
RGCC	brown
RGS16	brown
RGS4	brown
RGS5	brown
RHOBTB3	brown
RHOJ	brown
ROBO4	brown
ROR2	brown
RTL3	brown
RUNX1	brown
RUNX1T1	brown
RUNX2	brown
S1PR1	brown
SAMD14	brown
SAMD4A	brown
SCARF2	brown
SCG2	brown
SCRG1	brown
SCT	brown
SCUBE2	brown
SDC1	brown
SDC2	brown
SEC23A	brown
SEC24D	brown
SELE	brown
SEMA3C	brown
SEMA3D	brown
SEMA5A	brown
SEMA6B	brown
SEMA7A	brown
SEPTIN11	brown
SEPTIN4	brown
SEPTIN8	brown
SERPINE1	brown
SERPINF1	brown
SERPINH1	brown
SFRP1	brown
SFRP2	brown
SFRP4	brown
SFXN3	brown
SGCD	brown
SGIP1	brown
SH2D3C	brown
SH3PXD2A	brown
SH3PXD2B	brown
SH3RF3	brown
SHC2	brown
SHE	brown
SHISA2	brown
SHISAL1	brown
SHOX2	brown
SLC12A8	brown
SLC16A7	brown
SLC1A7	brown
SLC22A3	brown
SLC2A3	brown
SLC35D3	brown
SLC36A1	brown
SLC43A1	brown
SLCO2A1	brown
SLIT2	brown
SLITRK3	brown
SMCO2	brown
SMIM3	brown
SMOC2	brown
SMTN	brown
SNAI1	brown
SNAI2	brown
SNED1	brown
SNX18	brown
SOCS3	brown
SORBS1	brown
SORCS2	brown
SPARC	brown
SPARCL1	brown
SPATA9	brown
SPHK1	brown
SPOCD1	brown
SPOCK1	brown
SPON2	brown
SPRED1	brown
SRPX	brown
SRPX2	brown
SSC5D	brown
ST6GAL2	brown
ST8SIA1	brown
STARD8	brown
STX2	brown
SUGCT	brown
SULF1	brown
SULF2	brown
SUSD5	brown
SVEP1	brown
SYDE1	brown
SYNPO2	brown
SYTL2	brown
TAFA5	brown
TAGLN	brown
TAL1	brown
TBC1D8B	brown
TBXA2R	brown
TCEAL7	brown
TCF4	brown
TDO2	brown
TEK	brown
TENM3	brown
TEX29	brown
TFPI	brown
TGFB1I1	brown
TGFB3	brown
TGFBR2	brown
TGM2	brown
THBD	brown
THBS1	brown
THBS2	brown
THPO	brown
THSD1	brown
THY1	brown
TIE1	brown
TIMP2	brown
TIMP3	brown
TLL1	brown
TM4SF18	brown
TMEM119	brown
TMEM150C	brown
TMEM158	brown
TMEM200A	brown
TMEM200B	brown
TMEM204	brown
TMEM255B	brown
TMEM26	brown
TMEM45A	brown
TNC	brown
TNFAIP6	brown
TNFSF4	brown
TNN	brown
TPM1	brown
TPM2	brown
TRIL	brown
TSHZ3	brown
TSPAN11	brown
TSPAN18	brown
TSPAN5	brown
TUBB6	brown
TWIST1	brown
TWIST2	brown
UBE2QL1	brown
UNC5B	brown
VAT1L	brown
VCAM1	brown
VCAN	brown
VDR	brown
VGLL3	brown
VIM	brown
VSTM4	brown
VWF	brown
WIPI1	brown
WNT4	brown
XIRP1	brown
XPNPEP2	brown
XYLT1	brown
ZCCHC24	brown
ZEB1	brown
ZFHX4	brown
ZMAT3	brown
ZNF365	brown
ZNF366	brown
ZNF385D	brown
ZNF469	brown
ZNF697	brown
