# Supplementary material for: Integrating Single-Cell and Bulk RNA Sequencing Data to Explore Sphingolipid Metabolism Molecular Signatures in Ovarian Cancer Prognosis: an Original Study
Source: Int J Med Sci. 2025 Mar 24;22(8):1958–77. doi: 10.7150/ijms.107391 (PMC11983299; doi:10.7150/ijms.107391)
Supplement: Supplementary file 1 — Supplementary tables. [file ijmsv22p1958s1.zip › Supplementary materials/Table_S2_DEG.csv]

Gene	pvalue	Log2FoldChange
EEF1A1	0	0.5617812
RPS18	0	0.5991263
RPS8	0	0.40238068
RPLP1	0	0.7940487
RPS23	0	2.7051358
RPS3	0	0.25811622
RPS19	0	0.46567872
RPL30	0	0.3629877
RPS4X	9.14E-279	0.4362249
RPL8	2.32E-253	0.1379415
RPL35A	4.85E-247	0.11735203
RPLP0	1.97E-245	0.10756674
FTH1	1.67E-238	0.31170398
RPL12	1.94E-215	0.11298063
UQCRH	2.39E-208	0.20707165
CLU	1.26E-147	0.34808055
RPS7	6.20E-124	0.011952856
RPL41	2.56E-62	0.14933008
RAB25	3.35E-39	0.35710594
S100A6	5.83E-29	0.061048932
NUPR1	2.62E-25	1.5129571
PLPP2	1.10E-20	0.46024302
IDO1	0.000286961	0.7374125
S100A14	0.013414064	0.09316766
CD248	0.099900474	0.020349326
KLRD1	0.099164351	0.007122773
ADGRE2	0.09514782	0.014762809
NEGR1	0.094876127	0.138858
SRPX2	0.088576805	0.03945093
CADM3	0.087496618	0.111527756
BATF3	0.084251891	0.051955875
TNFAIP8L3	0.074064458	0.28702474
MYH11	0.072102112	0.13779113
PELATON	0.068513662	0.017680911
PLXDC1	0.06806395	0.028001389
ITGA11	0.067572006	0.04889592
GALNT5	0.06731183	0.084347494
IL1B	0.06660024	0.008736412
PCAT19	0.065629218	0.33213273
ADAMTS2	0.055593374	0.025016934
PIEZO2	0.053638023	0.063089065
NID2	0.051851247	0.03603621
ANGPTL7	0.051649906	2.8599236
RBP4	0.049778642	0.22141558
SPI1	0.047868389	0.001473636
CD19	0.045918266	0.35411522
LYZ	0.043005269	0.001307273
IGHG4	0.040919937	0.03177285
KRT81	0.040885922	0.0752603
CSF3R	0.040090729	0.02073019
CES1	0.038103058	0.5260567
CDH13	0.037339955	0.40712568
POU2AF1	0.035659461	0.32006684
PLD4	0.034888401	0.057397556
CREB3L1	0.034551401	0.03131435
IGLC3	0.034419435	0.010854333
GNG4	0.033236702	4.2503357
ENPP2	0.033004891	0.045272578
SEMA3G	0.032465344	1.4035469
AIM2	0.032194286	0.031836536
KRT6A	0.03150036	0.085200146
ADAP2	0.03141905	0.009609135
ECM1	0.03044791	0.006349962
FAM167B	0.02997156	0.2357329
TLR1	0.029754923	0.022738302
IGHG3	0.025216352	0.026709903
SERPINE1	0.024731098	0.011110601
CLDN11	0.024103724	0.018095817
RAB7B	0.024002442	0.07954322
THBD	0.022927968	0.029462375
TREM1	0.022038839	0.04650195
ETV1	0.021773434	0.029891202
ACTG2	0.021717725	0.5163164
CYGB	0.021633377	0.36758742
NTRK2	0.021497236	2.6640315
TLR2	0.021096741	0.019928318
VGLL3	0.02031765	0.08106935
ANGPTL1	0.019671571	0.20871665
GLT8D2	0.019068353	0.026734114
COL5A3	0.018959102	0.10262655
CD4	0.0185495	0.008007027
HSD17B6	0.017320609	0.34182906
PCOLCE2	0.017299914	0.12753086
CR1	0.016524532	0.11101962
RTN1	0.016184805	0.10998166
SYNPO2	0.016176686	0.4059467
NKX3-1	0.015525803	2.372671
ACVRL1	0.015516721	0.07704704
RBP7	0.015414302	0.070363395
CYTL1	0.014281951	0.8966541
MIR155HG	0.014120958	0.01113485
ADAMTS14	0.013318373	0.115989216
CFP	0.012561006	0.09075216
SLC2A5	0.011582328	0.04188187
PIGR	0.011211648	0.004591266
ITM2A	0.010154186	0.008349687
IRAG2	0.010123319	0.05217587
JAM2	0.010116526	0.1729571
PECAM1	0.010051834	0.012584822
CD14	0.009925999	0.000929306
CALCRL	0.008791877	0.11018265
HMCN1	0.008756898	0.082371645
ITGBL1	0.008563793	0.25326762
CCND2	0.008284435	0.023389507
LGALS2	0.007944823	0.08794462
PTPRB	0.00786208	0.14702143
PIK3AP1	0.007064661	0.021426434
HECW2	0.006911129	0.3379735
GFPT2	0.006606224	0.06299467
MUC12	0.006526097	1.1233964
GAL3ST4	0.006053183	0.05346501
EDNRA	0.005553101	0.123764955
SAA1	0.005455977	0.039222915
PAPPA	0.005450788	0.14044277
TNFRSF18	0.005135041	0.024629511
CDH5	0.005007975	0.24846493
HTRA3	0.00488554	0.09894762
NPL	0.004857286	0.022240166
SERPINB2	0.004847011	0.26842573
GATA3	0.004749355	0.025929132
MMP19	0.004699423	0.038835503
PLPP3	0.004693431	1.7983357
ITLN1	0.004385657	1.1580659
ZBP1	0.004317502	0.043076307
MZB1	0.00417566	0.067376345
SNAI1	0.004013964	0.17576991
ASGR1	0.003929309	0.09073506
LAMP5	0.003866391	0.14201523
HHIP	0.003541792	0.34672603
BNC1	0.003523969	0.6223635
TNFAIP6	0.00318524	0.043869473
XCL1	0.003177592	0.046748243
ERG	0.003032023	0.55139875
MARCHF1	0.002779624	0.009941952
CD38	0.002656282	0.037144307
CD72	0.002514165	0.05999267
IGHG1	0.002500975	0.028807929
GEM	0.002177284	0.12652078
FAM241A	0.002167981	0.03618958
SCIN	0.002042496	0.16957517
MARCO	0.001996416	0.013246814
STAB1	0.001992963	0.019243225
SLC2A3	0.001777365	0.007574124
RGS5	0.001699699	0.15158859
LAMA2	0.00167729	0.58721215
TRDC	0.00162564	0.034907177
PLVAP	0.001574718	0.16534142
SMPDL3A	0.00146264	0.06927458
IGLC2	0.001443652	0.00799935
PAMR1	0.001332502	0.9984721
COMP	0.001183351	1.5673323
APLN	0.001176612	2.1230056
PLAC8	0.001065599	0.030625487
TMEM37	0.000974011	0.078024335
TIE1	0.000962388	0.3395056
S100A3	0.000959274	3.7869015
ADAMTS16	0.000947077	1.1044532
CHRNA1	0.000887406	0.75042
TCHH	0.000796669	0.5255801
TNFSF9	0.000724923	0.13206244
LPL	0.000575061	0.39667448
SEMA3D	0.000569999	0.14587854
PTGIS	0.000542251	0.017838221
S100B	0.000522968	0.30878592
TNXB	0.000476079	0.15931408
ADGRF1	0.000377806	0.23604247
PTGS2	0.000330033	0.07321993
GABRB2	0.000318118	0.69254583
FAM13C	0.000311972	0.76125014
CD79B	0.000309374	0.049081955
IFI30	0.000286925	0.02663402
SLC16A6	0.000269664	0.19951606
EREG	0.000244383	0.16177654
GASK1B	0.000206423	0.043671872
VAV3	0.000201139	1.3050677
PCDH17	0.000189407	0.5524733
FGF7	0.000175357	0.05430829
TNFSF4	0.000151266	0.3669853
FLRT2	0.000147338	0.10382822
RCAN2	0.000144983	0.11693021
FIBIN	0.000126913	0.1708388
PLA2G7	0.000126887	0.18879332
IRAK3	0.00011925	0.034898113
C5AR1	8.08E-05	0.028947018
RAMP2	6.52E-05	0.10345213
WNT2	5.72E-05	1.7721583
RASGRP3	5.07E-05	0.11053605
CDA	4.48E-05	0.30793107
TFPI	4.12E-05	0.2504834
DES	3.13E-05	0.08044399
DTHD1	2.36E-05	0.35133457
POU2F2	2.10E-05	0.014125927
ASB2	1.48E-05	0.3519725
KCNJ8	1.44E-05	3.7029827
COL8A1	1.35E-05	0.013889005
EBF1	1.19E-05	0.3848359
CSTA	1.07E-05	0.039255343
SLC7A7	9.19E-06	0.0399304
LSAMP	8.91E-06	0.19565251
PLEK2	8.73E-06	0.23416021
GBP5	6.48E-06	0.004167133
IL6	6.46E-06	0.43377802
ALDH1A3	6.44E-06	0.03479024
LRRC17	5.12E-06	0.20671047
SLC31A2	5.06E-06	0.049669374
FBN1	4.25E-06	0.029977772
KCNQ3	3.77E-06	0.6159037
TNFRSF13C	3.11E-06	0.32867268
CD302	2.68E-06	0.04163951
SLC9B2	2.48E-06	0.7156364
GATM	2.44E-06	0.16432652
MARCHF3	2.02E-06	0.14867115
CPNE5	1.93E-06	2.2697995
DLC1	1.81E-06	0.1939291
PTGER3	1.64E-06	0.118421756
KCNN4	1.15E-06	0.2665853
SNCAIP	1.13E-06	0.6342228
LGI2	1.03E-06	0.3353122
PICSAR	1.01E-06	0.85004866
NOSTRIN	9.72E-07	0.9793817
ANGPT2	8.56E-07	0.10144531
OLFML2B	7.59E-07	0.05906696
ENPEP	3.75E-07	1.9652824
LAG3	1.87E-07	0.061711706
PI3	1.64E-07	0.10921812
HS3ST1	1.49E-07	0.17184259
ENPP1	1.02E-07	0.40602973
PADI2	9.92E-08	0.7610426
EDNRB	8.89E-08	0.627518
CPA4	8.55E-08	0.93531495
VWF	7.72E-08	0.2033007
IGF2	7.10E-08	0.09957818
RUNX2	7.08E-08	0.068054296
COPZ2	6.11E-08	0.034540202
HMOX1	5.14E-08	0.038756978
AQP9	5.10E-08	0.18259886
ADAMTS12	4.31E-08	0.24279708
KLRG1	3.19E-08	0.086958386
TNC	3.11E-08	1.1666678
CXCL14	2.96E-08	0.28974256
ITGA5	2.76E-08	0.055321835
SUGCT	2.42E-08	0.543797
AQP1	2.33E-08	0.1319349
KRT86	2.29E-08	0.25822696
CCDC102B	2.04E-08	0.4637701
BMP4	1.88E-08	0.32867396
SH2B3	1.26E-08	0.060654398
ITGA1	1.05E-08	0.045404498
RGS2	8.20E-09	0.012805565
RUNX1T1	5.35E-09	0.26706356
SERPINF1	3.68E-09	0.014983763
CA2	3.30E-09	0.46430856
OASL	2.96E-09	0.05254647
CCL2	2.15E-09	0.065703474
PGF	1.22E-09	1.422499
KLRF1	9.83E-10	0.29669002
ABCC3	9.12E-10	0.25864077
SRPX	8.71E-10	0.35266927
ENG	7.28E-10	0.024986671
MT3	4.72E-10	1.3483635
MPP1	3.68E-10	0.05175234
CTSK	3.59E-10	0.027296782
IL1R2	3.08E-10	0.65964276
GJA4	1.91E-10	3.6556575
PKIB	1.74E-10	0.10494159
ADAM12	1.58E-10	0.10563067
MFAP4	1.44E-10	0.2471994
FCGBP	1.36E-10	0.11474031
GUCY1A1	1.06E-10	0.19468766
ELL2	1.01E-10	0.060359485
TNFSF10	9.57E-11	0.3878499
SLCO2A1	9.01E-11	2.464563
ADRA2A	8.40E-11	1.520202
CEBPA	5.39E-11	0.16059652
GGT5	4.91E-11	0.41682547
DYSF	4.49E-11	0.9191259
CD34	3.01E-11	0.6231854
DAB2	2.19E-11	0.021195024
LDB2	1.34E-11	0.24336365
ARHGAP28	1.27E-11	0.4107972
COL14A1	1.01E-11	0.31020093
DPP4	4.97E-12	0.2595164
GPC6	4.92E-12	0.21250215
LAT	4.35E-12	0.051839016
TNFRSF1B	3.21E-12	0.019567389
CXCL3	1.40E-12	0.1300305
WNT4	1.05E-12	0.7352729
SMOC2	9.17E-13	0.18535803
GCH1	6.74E-13	0.19640915
COL11A1	3.31E-13	0.10751431
RFLNB	3.28E-13	0.13524242
MT2A	2.91E-13	0.18807395
MIR503HG	1.52E-13	1.0614429
MEG3	1.28E-13	0.08954976
PDPN	8.22E-14	0.09065522
KIF26B	6.05E-14	0.24287458
HLA-DPB1	4.72E-14	0.009182937
ETV7	4.02E-14	0.5685652
CD68	2.69E-14	0.01276274
MCOLN2	2.32E-14	0.34215394
ALOX5	1.43E-14	0.08416569
ENTPD1	7.96E-15	0.07871589
GJC1	5.96E-15	1.621821
COL7A1	4.71E-15	1.3064848
CILP2	3.58E-15	0.9664984
MAF	3.52E-15	0.029541785
PLXNC1	2.46E-15	0.08393021
IL1RN	2.22E-15	0.18894546
SPON2	1.92E-15	0.04256737
HLA-DPA1	1.04E-15	0.030221099
NOTCH4	9.71E-16	0.98931205
FRMD6	8.45E-16	0.18524154
ANGPTL2	3.74E-16	0.25842258
VASH1	2.64E-16	0.1617693
SIRPA	2.03E-16	0.06400693
S100A9	1.60E-16	0.02341167
COL5A1	1.40E-16	0.0325367
CFH	1.25E-16	0.038982872
LOXL2	9.43E-17	0.22226739
PROCR	5.09E-17	0.17767468
ADM	3.48E-17	0.19130774
PAPSS2	2.89E-17	0.23564525
FLNC	2.60E-17	0.81231
COLEC12	1.87E-17	0.09929759
PDGFRL	1.77E-17	0.18625489
ISLR	1.61E-17	0.113468654
LRRC75A	1.03E-17	0.3206428
MGP	7.80E-18	0.023952449
CYP27A1	3.89E-18	0.19138628
ACE	2.65E-18	2.4347498
ELN	1.82E-18	0.88661695
LACC1	9.54E-19	0.21902756
CRISPLD2	3.40E-19	0.14766034
NEXN	3.33E-19	0.1898505
DRAM1	3.29E-19	0.06427022
OLFML3	3.18E-19	0.06652598
RAB30	1.69E-19	0.5846685
PLAU	1.40E-19	0.09328174
EAF2	1.32E-19	0.2371789
RAB42	1.14E-19	1.0157187
ACTA2	2.44E-21	0.12262656
DSC3	2.28E-21	1.4648414
SH2D2A	1.14E-21	0.13933757
LCN2	1.02E-21	0.095702425
LAMA4	3.68E-22	0.12830476
TWIST1	3.14E-22	0.2726014
GPAT3	3.10E-22	1.448959
BICC1	7.02E-23	0.33893085
TMEM176A	3.95E-23	0.060352847
CDH11	3.58E-23	0.12780431
EFEMP1	2.00E-23	0.28686294
GK	7.43E-24	0.16592948
PMP22	6.99E-24	0.08257746
TGM2	6.76E-24	0.50940865
LMO2	3.64E-24	0.2037576
PHLDB2	3.61E-24	0.6960607
S100A10	3.56E-24	0.13372801
ADAM8	1.81E-24	0.10804274
ANGPTL4	1.47E-24	0.707785
CASC15	6.61E-25	1.321879
DKK3	6.35E-25	0.956154
SLC16A10	3.49E-25	0.37277478
LAMA3	1.46E-26	0.090659544
NDN	4.61E-27	0.27112013
TMEM158	5.79E-28	0.27656174
PILRA	3.34E-28	0.1353255
TMEM176B	2.93E-28	0.045794424
CARMN	2.06E-28	1.1507641
NR4A3	8.54E-29	0.20841086
FBP1	2.11E-29	0.14999808
GM2A	1.95E-29	0.060436495
IFIT2	1.66E-29	0.14017457
EHD2	9.45E-30	0.45204824
SCN1B	8.91E-30	0.71524507
ABI3BP	8.27E-30	1.2894143
CHST2	4.28E-30	2.109699
LHFPL2	1.92E-30	0.07735364
SPP1	5.38E-31	0.039374225
BGN	4.23E-31	0.09158506
MERTK	8.68E-32	0.25416946
DAPP1	5.75E-32	0.18616402
TBC1D4	3.57E-32	0.23396236
HLA-DQA1	7.59E-34	0.09760961
RCN3	6.71E-34	0.13071129
CXCL2	5.17E-34	0.40463674
SLC11A1	2.42E-35	0.07425039
MMP11	2.02E-36	0.05431329
WNT5A	1.14E-36	0.77594566
COL6A2	1.07E-36	0.018850546
TNF	8.67E-37	0.87260807
LPAR6	2.86E-37	0.16308661
APOC1	1.37E-37	0.041281532
HLA-DOA	1.13E-37	0.4513222
PTAFR	2.53E-38	0.20215182
SNX10	2.31E-39	0.06890349
NR1H3	2.23E-39	0.9393622
PSTPIP2	2.64E-40	0.34120384
IGFBP6	6.75E-41	0.20885925
ZNF385A	3.84E-41	0.2797439
ALDH1A1	1.94E-41	0.5483373
AREG	1.44E-41	0.11704284
FBLN2	6.88E-42	0.8065972
KCNK6	5.15E-42	0.3956235
HNMT	6.32E-44	0.097198054
RASSF4	1.10E-44	0.13202472
AXL	1.09E-44	0.13413325
RGCC	7.01E-45	0.058847327
DUSP4	2.71E-45	0.17506231
CXCL12	5.26E-46	0.25104737
SYTL2	5.17E-46	0.4202773
ADAMTS9	1.96E-47	1.8039323
TXK	1.21E-47	0.38893524
CMPK2	3.11E-48	0.49315506
PCSK5	1.10E-48	0.86286306
UPP1	1.12E-49	0.067696854
MSRB3	1.09E-49	0.4570711
ERN1	4.37E-51	0.2481476
CD83	3.36E-51	0.07736228
HBEGF	2.88E-51	0.23988485
MMP2	1.45E-51	0.085348316
MAP1A	4.35E-53	1.8216654
SLC2A6	5.89E-54	1.7179792
HTRA1	3.74E-54	0.06906465
TUBB2A	3.63E-54	0.8228409
FN1	3.91E-56	0.021476729
PDLIM3	2.91E-56	0.64465356
ATP2B1-AS1	2.07E-56	0.21477857
CD40	1.35E-58	0.4188116
APCDD1	2.04E-59	0.4549927
OAS2	5.28E-60	0.21272142
ACSL1	1.83E-60	0.16667463
FILIP1L	1.75E-60	0.1323653
ADA2	6.23E-63	0.1687718
IGFBP4	5.04E-63	0.08534417
SDC2	2.82E-63	0.6631599
HLA-DQB1	1.09E-63	0.15989394
IL18	9.67E-64	0.149583
DOCK4	1.16E-64	0.25628275
SULF2	7.09E-65	0.2334208
OAS1	3.04E-65	0.1892416
SLC12A8	1.71E-65	2.535849
CTHRC1	5.12E-66	0.097864926
SLIT3	4.59E-66	0.51347464
PDGFB	1.82E-66	1.7822968
LOX	3.14E-68	0.31565958
GNG11	2.61E-68	0.54471624
PLEKHO2	2.64E-69	0.24627647
PRMT9	6.10E-70	0.14372736
SEMA4A	5.96E-70	0.8052808
MTSS1	4.73E-70	0.34719497
MXRA8	3.32E-70	0.44231573
AEBP1	1.49E-70	0.100330226
CAMK1	3.03E-71	0.37288126
ID3	4.82E-72	0.32863572
EGFL7	3.93E-72	4.5525527
ODF3B	1.94E-72	0.90564173
RSAD2	6.65E-73	0.26494452
TAMALIN	2.94E-73	0.43013287
B3GNT5	1.15E-73	1.2427492
CIITA	1.14E-73	0.685276
SOCS1	8.39E-76	0.11383906
RGS16	3.29E-76	0.69440514
S100A2	9.45E-79	0.0688067
APOLD1	9.10E-79	1.4151738
LIPA	5.27E-79	0.12982097
TMEM45A	2.77E-79	0.48114792
NRP1	7.60E-80	0.24612571
SULF1	6.85E-80	1.094661
MITF	6.54E-80	1.158785
NAAA	2.05E-80	0.3022406
LXN	1.94E-80	0.2165595
GPNMB	7.49E-81	0.1325745
SLC8A1	3.32E-81	0.2630684
TSPAN33	5.14E-82	0.8772688
CHN1	3.05E-82	0.6483326
SLC39A8	8.40E-83	0.37105137
TGFB1I1	1.41E-83	0.54747415
TCN2	7.72E-85	0.73397666
HPSE	1.73E-85	1.3080487
GCNT1	1.32E-86	0.6777645
COL16A1	6.70E-89	0.8278987
DERL3	4.85E-89	0.75767636
SLC15A3	7.24E-92	0.32504618
MYBL1	1.99E-92	1.125745
CLIC3	1.41E-92	0.70723695
EGR2	1.44E-96	0.77931476
F2R	2.47E-97	0.5364226
PIM2	2.83E-98	0.9637783
PLBD1	9.12E-99	0.44397858
DNAJB4	6.29E-99	1.2770691
SERPINB9	3.73E-99	0.29415014
P2RY6	5.37E-101	3.6557033
LTC4S	1.47E-101	4.0880704
RHOBTB3	1.29E-102	0.2724191
OGFRL1	4.71E-103	0.19449998
SEMA5A	6.68E-104	2.46311
COL6A1	2.62E-104	0.09574207
ANTXR1	2.24E-104	0.36699164
PLAUR	8.71E-106	0.13039371
DMXL2	1.46E-106	0.33738834
GXYLT2	1.17E-108	1.5962381
BASP1	4.37E-110	0.19042566
SPRED1	3.36E-113	0.3102957
HERC5	1.63E-113	0.36895585
SLC43A2	5.76E-114	0.31949958
CPXM1	1.99E-114	0.6999646
CPVL	5.16E-116	0.252265
IFIT1	1.69E-118	0.5533542
SLC7A5	1.24E-119	1.308626
ACP5	1.36E-121	0.3662305
ZNF331	1.98E-122	0.11453527
COL1A1	1.32E-124	0.002523501
LAYN	1.13E-125	1.7109525
PDK4	5.69E-126	0.81725013
TENT5A	1.23E-127	0.52391386
CCDC80	2.09E-128	0.15584667
RCAN1	9.97E-129	0.90314543
GLI3	3.82E-129	2.526073
FNIP2	1.22E-129	0.49650583
SLC25A19	3.46E-132	1.0779593
MMP14	2.18E-132	0.23613843
RGL1	7.16E-135	3.2216184
NUAK1	1.71E-141	1.4391755
TIMP3	1.72E-142	1.0877352
IFIT3	2.13E-143	0.47332755
PLXND1	9.36E-144	0.36120293
C2_ENSG00000166278	3.15E-144	0.7696634
HLA-DRB5	7.71E-145	0.5980926
H1-3	1.52E-145	1.108744
IL4I1	3.33E-152	3.4655154
EPS8	9.72E-153	1.9212224
HK2	2.47E-156	2.4987748
FRMD4A	1.44E-156	1.1627817
COL1A2	5.20E-157	0.108814485
ICAM1	1.54E-157	1.2368938
DDR2	3.14E-159	1.0257384
PLS3	6.71E-162	1.4319117
LOXL1	5.81E-167	1.3062458
HEG1	4.78E-172	0.57983774
OAS3	4.47E-174	0.9138482
LPCAT2	9.45E-177	0.57218343
C1S	1.74E-180	0.6523531
MXD1	7.76E-181	0.741404
LAMB1	5.43E-182	0.64511013
IFIH1	7.69E-183	1.6054075
SGK1	4.61E-184	0.172926
ISG20	1.34E-187	0.1550872
GJA1	9.98E-192	0.6904428
CAVIN3	7.25E-192	0.88315654
IGFBP7	9.07E-204	0.42050838
PHACTR1	2.18E-204	0.8380492
COL12A1	2.04E-208	3.6333818
H2AC20	2.96E-210	6.49253
FAM20C	1.02E-214	1.144986
FKBP11	6.57E-223	0.46673685
PCOLCE	5.74E-223	0.37729183
TENT5C	1.80E-227	2.0581176
CDKN1A	2.79E-234	0.7261241
ISG15	5.69E-235	0.93012583
PHLDA1	5.03E-246	0.6487907
INSIG1	1.76E-246	3.2332277
CPM	8.39E-253	2.5533032
SLC43A3	3.46E-256	1.0518278
BMP1	1.05E-258	2.171444
TTYH3	4.01E-260	0.5633896
ANKH	2.09E-262	1.2407722
RASGEF1B	4.98E-264	0.3993112
IRF7	5.48E-265	0.6395729
PFKFB3	5.71E-269	1.1693436
MX1	9.89E-273	0.5238553
SOD2	6.19E-279	0.39354607
IFI6	5.53E-281	0.63041466
TUBB6	1.53E-284	1.274507
CRELD2	4.69E-286	0.85314494
CERCAM	2.36E-286	2.4187648
ATP6V1B2	2.59E-288	0.37774178
THBS1	1.67E-289	0.8880098
KLF4	1.08E-300	1.0395975
LGALS1	6.74E-307	0.21722147
TGFBR1	0	0.7120992
FSTL1	0	1.0297654
SPARC	0	0.2073254
AP1S2	0	0.3339135
SAP30	0	0.91856396
MIR4435-2HG	0	1.1571019
PMEPA1	0	1.4349067
CAVIN1	0	1.2418377
FABP5	0	0.515458
DUSP2	0	0.5430708
CITED2	0	3.9082117
FBLN1	0	0.91596943
GADD45B	0	2.2971258
COL4A1	0	2.5485706
IL6ST	0	0.7728745
LIMA1	0	1.0653605
EGFL6	0	1.342462
SLC25A37	0	2.6125486
A2M	0	0.8204588
ABCA1	0	1.0888196
PIM1	0	1.695212
NFKBID	0	3.0334013
SPOCK2	0	3.7380993
GBP1	0	2.094702
TUBA4A	0	2.289466
C1R	0	2.9868443
AP1B1	0	1.1385602
BMP2K	0	0.71421176
ABL2	0	2.5851407
APOE	0	0.30603024
ME2	0	0.83240163
LGMN	0	0.8373471
ETS2	0	2.845205
CTSL	0	0.70538116
THY1	0	3.9355114
IER5	0	1.1281239
SAT1	0	2.0816164
S100A4	0	0.5140089
TMSB4X	0	0.37877208
PSAP	0	1.2833472
ACTB	0	1.2051232
