# Supplementary material for: Integrating Single-Cell and Bulk RNA Sequencing Data to Explore Sphingolipid Metabolism Molecular Signatures in Ovarian Cancer Prognosis: an Original Study
Source: Int J Med Sci. 2025 Mar 24;22(8):1958–77. doi: 10.7150/ijms.107391 (PMC11983299; doi:10.7150/ijms.107391)
Supplement: Supplementary file 1 — Supplementary tables. [file ijmsv22p1958s1.zip › Supplementary materials/Table_S3_intersect_gene.csv]

gene
A2M
ABCA1
ABCC3
ACP5
ADA2
ADAM8
ADAP2
ADGRE2
AIM2
ALOX5
AP1B1
APOC1
APOE
ATP6V1B2
AXL
BATF3
C1R
C1S
C5AR1
CCL2
CD14
CD302
CD38
CD4
CD68
CD72
CD83
CEBPA
CIITA
CSF3R
CTSL
DAB2
DAPP1
DERL3
DOCK4
DRAM1
ELL2
ENTPD1
FAM241A
FBP1
FCGBP
GAL3ST4
GBP1
GBP5
GCH1
GK
GM2A
GPNMB
HLA-DOA
HLA-DPA1
HLA-DPB1
HLA-DQA1
HLA-DQB1
HLA-DRB5
HMOX1
HNMT
HPSE
ICAM1
IDO1
IFI30
IL18
IL1B
IL1RN
IL4I1
IRAK3
KLRD1
LACC1
LAG3
LGMN
LHFPL2
LIPA
LMO2
LPAR6
LYZ
MAF
MARCHF1
MARCHF3
MARCO
MPP1
MZB1
NAAA
NPL
NR1H3
NRP1
OGFRL1
P2RY6
PECAM1
PIK3AP1
PILRA
PIM2
PKIB
PLAC8
PLAUR
PLD4
PLEK2
PLEKHO2
PLXNC1
PLXND1
POU2AF1
POU2F2
PSAP
PSTPIP2
PTAFR
RAB42
RAB7B
RASGRP3
RASSF4
RGS2
RTN1
S100B
SERPINB9
SGK1
SH2B3
SIRPA
SLC11A1
SLC2A5
SLC31A2
SLC7A7
SMPDL3A
SNX10
SOD2
SPI1
SPP1
STAB1
TLR1
TLR2
TMEM176A
TMEM176B
TNFRSF1B
TNFSF10
TREM1
UPP1
VASH1
ACSL1
ACTA2
ACTB
ACTG2
ACVRL1
ADAM12
ADAMTS12
ADAMTS14
ADAMTS16
ADAMTS2
ADRA2A
AEBP1
ALDH1A3
ANGPTL2
ANTXR1
APCDD1
AQP1
ARHGAP28
BASP1
BGN
BICC1
BMP1
BMP4
CALCRL
CAVIN1
CAVIN3
CCDC102B
CCDC80
CD248
CD34
CDH11
CDH13
CDH5
CDKN1A
CERCAM
CFH
CHN1
CHRNA1
CILP2
CLDN11
COL11A1
COL12A1
COL14A1
COL16A1
COL1A1
COL1A2
COL4A1
COL5A1
COL5A3
COL6A1
COL6A2
COL8A1
COLEC12
COMP
COPZ2
CREB3L1
CRISPLD2
CTHRC1
CTSK
CXCL12
CXCL14
CYGB
DDR2
DKK3
DLC1
DNAJB4
DYSF
EBF1
ECM1
EDNRA
EFEMP1
EGR2
EHD2
ELN
ENG
ENPEP
ENPP1
ERG
ETV1
F2R
FAM20C
FBLN2
FBN1
FGF7
FIBIN
FILIP1L
FLNC
FLRT2
FN1
FRMD6
FSTL1
GADD45B
GALNT5
GASK1B
GEM
GFPT2
GGT5
GJA1
GJC1
GLI3
GLT8D2
GNG11
GPC6
GUCY1A1
GXYLT2
HECW2
HEG1
HHIP
HMCN1
HSD17B6
HTRA1
HTRA3
ID3
IGFBP4
IGFBP6
IGFBP7
IL6
ISLR
ITGA1
ITGA11
ITGA5
ITGBL1
JAM2
KIF26B
LAMA2
LAMA4
LAMB1
LAMP5
LDB2
LGALS1
LGI2
LIMA1
LOX
LOXL1
LOXL2
LRRC17
LSAMP
MFAP4
MMP11
MMP14
MMP19
MMP2
MSRB3
MXRA8
MYH11
NDN
NEGR1
NEXN
NID2
NOTCH4
NR4A3
NUAK1
OLFML2B
OLFML3
PAPPA
PAPSS2
PCDH17
PCOLCE
PCSK5
PDGFB
PDGFRL
PDLIM3
PDPN
PGF
PHLDA1
PHLDB2
PIEZO2
PIM1
PLAU
PLS3
PLVAP
PLXDC1
PMEPA1
PMP22
PROCR
PTGER3
PTGIS
PTPRB
RCAN1
RCAN2
RCN3
RFLNB
RGCC
RGS16
RGS5
RHOBTB3
RUNX1T1
RUNX2
SDC2
SEMA3D
SEMA5A
SERPINE1
SERPINF1
SLC12A8
SLC2A3
SLCO2A1
SMOC2
SNAI1
SPARC
SPON2
SPRED1
SRPX
SRPX2
SUGCT
SULF1
SULF2
SYNPO2
SYTL2
TFPI
TGFB1I1
TGM2
THBD
THBS1
THY1
TIE1
TIMP3
TMEM158
TMEM45A
TNC
TNFAIP6
TNFSF4
TUBB6
TWIST1
VGLL3
VWF
WNT4
